# Supplementary material for: Sport advice given by Dutch orthopaedic surgeons to patients after a total hip arthroplasty or total knee arthroplasty
Source: PLoS One. 2018 Aug 30;13(8):e0202494. doi: 10.1371/journal.pone.0202494 (PMC6116931; doi:10.1371/journal.pone.0202494)
Supplement: S1 Dataset — (XLSX) [file pone.0202494.s001.xlsx]

## Sheet: Blad1
Dutch health-enhancing physical activity (PA) recommendations (NNGB) THA
	N	yes (%)		no (%)
Are you familiar with the Dutch health-enhancing physical activity recommendations (NNGB)?	93	36 (38,7)		57 (61,3)
Do you advise patienta after a THA to comply with the Dutch health-enhancing physical activity recommendations?	93	31 (33,3)		62 (66,7)
Sports activities THA
	N	yes (%)		no (%)
Do you explicitly discuss particiaption in sports activities with your patients after a THA?	93	72 (77,4)		21 (22,6)
	N	6 weeks (%)	3 months (%)	6 months (%)	12 months (%)
At which moment do you allow THA patients to become active again in sports activities?	93	14 (15,1)	53 (57,0)	24 (25,8)	2 (2,2)
Dutch health-enhancing physical activity (PA) recommendations (NNGB) TKA
	N	yes (%)		no (%)
Are you familiar with the Dutch health-enhancing physical activity recommendations (NNGB)?	91	37 (40,7)		54 (59,3)
Do you advise patienta after a TKA to comply with the Dutch health-enhancing physical activity recommendations?	91	31 (34,1)		60 (65,9)
Sports activities TKA
	N	yes (%)		no (%)
Do you explicitly discuss particiaption in sports activities with your patients after a TKA?	91	66 (75,8)		22 (24,2)
	N	6weeks (%)	3 months (%)	6 months (%)	12 months (%)
At which moment do you allow TKA patients to become active again in sports activities?	91	11 (12,1)	49 (53,8)	19 (31,9)	2 (2,2)
