# Supplementary material for: Sport advice given by Dutch orthopaedic surgeons to patients after a total hip arthroplasty or total knee arthroplasty
Source: PLoS One. 2018 Aug 30;13(8):e0202494. doi: 10.1371/journal.pone.0202494 (PMC6116931; doi:10.1371/journal.pone.0202494)
Supplement: S2 Dataset — (XLS) [file pone.0202494.s002.xls]

## Sheet: Blad1
THA < 65
Sport	N	Z %*	Allowed	%	Allowed with experience	%	Discouraged	%	No advice	%
Hockey	78	70	7	9	19	24.4	52	66.7	0	0
Handball	93	69	6	6.5	8	8.6	79	84.9	0	0
Korfball	93	69	9	9.7	16	17.2	67	72	1	1.1
Volleyball	93	69	8	8.6	21	22.6	64	68.8	0	0
Basketball	93	69	6	6.5	11	11.8	75	80.6	1	1.1
Football - hall	92	69	6	6.5	4	4.3	81	88	1	1.1
Football - field	92	69	6	6.5	4	4.3	81	88	1	1.1
Tabletennis	93	69	49	52.7	25	26.9	18	19.4	1	1.1
Badminton	93	69	22	23.7	36	38.7	34	36.6	1	1.1
Squash	93	69	18	19.4	21	22.6	54	58.1	0	0
Tennis doubles	93	69	53	57	35	37.6	5	5.4	0	0
Tennis singles	90	69	33	36.7	37	41.1	20	22.2	0	0
Rowing	93	69	61	65.6	24	25.8	7	7.5	1	1.1
Surfing	92	69	20	21.7	34	37	36	39.1	2	2.2
canoeing	93	69	53	57	30	32.3	8	8.6	2	2.2
Sailing	93	69	61	65.6	29	31.2	2	2.2	1	1.1
Martial arts	93	69	8	8.6	19	20.4	65	69.9	1	1.1
Aerobics	93	69	57	61.3	20	21.5	14	15.1	2	2.2
Fysio fitness	92	69	84	91.3	8	8.7	0	0	0	0
Aqua fitness	93	69	85	91.4	8	8.6	0	0	0	0
Fitness	93	69	77	82.8	13	14	2	2.2	1	1.1
Yoga/Tai Chi	93	69	51	55.4	29	31.5	6	6.5	6	6.5
Ice skating	93	69	33	35.5	43	46.2	16	17.2	1	1.1
Koersbal (bowls)	93	69	52	55.9	1	1.1	3	3.2	37	39.8
Jeu des Boules (game of bowls)	92	69	85	92.4	4	4.3	1	1.1	2	2.2
Snowboarding	93	69	6	6.5	24	25.8	62	66.7	1	1.1
Cross-country skiing	93	69	28	30.1	50	53.8	15	16.1	0	0
Skiing	93	69	12	12.9	53	57	26	28	2	2.2
Cross-walking	92	69	49	53.3	14	15.2	12	13	17	18.5
Running on a treadmill	91	69	22	24.2	19	20.9	50	54.9	0	0
Running on a treadmill	93	69	20	21.5	10	10.8	62	66.7	1	1.1
Nordic walking	93	69	86	92.5	4	4.3	3	3.2	0	0
Walking	93	69	90	96.8	3	3.2	0	0	0	0
Cycling	93	69	68	73.1	17	18.3	7	7.5	1	1.1
Bicycling	93	69	87	94.6	5	5.4	0	0	0	0
Harseback riding	93	69	48	51.6	33	35.5	9	9.7	3	3.2
Dancing	92	69	77	83.7	15	16.3	0	0	0	0
Gymnastics	90	69	27	30	28	31.1	30	33.3	5	5.6
Swimming	93	69	88	94.6	4	4.3	1	1.1	0	0
Golf	93	69	87	93.5	6	6.5	0	0	0	0
	No concensus
	Concensus
	Concensus allowed with experience after merging allowed and allowed with experience
*	Percentage needed for consensus
