# Supplementary material for: Sport advice given by Dutch orthopaedic surgeons to patients after a total hip arthroplasty or total knee arthroplasty
Source: PLoS One. 2018 Aug 30;13(8):e0202494. doi: 10.1371/journal.pone.0202494 (PMC6116931; doi:10.1371/journal.pone.0202494)
Supplement: S3 Dataset — (XLS) [file pone.0202494.s003.xls]

## Sheet: Blad1
THA > 65
Sport	N	Z %*	Allowed	%	Allowed with experience	%	Discouraged	%	No advice	%
Hockey	75	70	6	8	15	20	54	72	0	0
Handball	91	69	4	4.4	4	4.4	83	91.2	0	0
Korfball	92	69	6	6.5	13	14.1	73	79.3	0	0
Volleyball	93	69	5	5.4	15	16.1	73	78.5	0	0
Basketball	93	69	5	5.4	6	6.5	82	88.2	0	0
Football - hall	93	69	5	5.4	2	2.2	86	92.5	0	0
Football - field	92	69	5	5.4	2	2.2	86	92.4	0	0
Table tennis	93	69	42	45.2	29	31.2	21	22.6	1	1.1
Badminton	93	69	18	19.4	36	38.7	39	41.9	0	0
Squash	93	69	14	15.1	19	20.4	60	64.5	0	0
Tennis doubles	93	69	41	44.6	43	46.7	8	8.7	0	0
Tennis singles	92	69	28	30.4	34	37	30	32.6	0	0
Rowing	93	69	59	63.4	25	26.9	8	8.6	1	1.1
Surfing	93	69	22	23.7	24	25.8	46	49.5	1	1.1
Canoeing	93	69	51	54.8	28	30.1	12	12.9	2	2.2
Sailing	93	69	58	62.4	30	32.3	4	4.3	1	1.1
Martial arts	93	69	8	8.6	16	17.2	67	72	2	2.2
Aerobics	93	69	61	65.6	15	16.1	15	16.1	2	2.2
Fysio fitness	91	69	83	91.2	8	8.8	0	0	0	0
Aqua fitness	93	69	84	90.3	8	8.6	1	1.1	0	0
Fitness	93	69	75	80.6	14	15.1	3	3.2	1	1.1
Yoga/Tai Chi	93	69	49	52.7	28	30.1	12	12.9	4	4.3
Ice skating	93	69	29	31.2	40	43	23	24.7	1	1.1
Koersbal (bowls)	92	69	50	54.3	2	2.2	2	2.2	38	41.3
Jeu des Boules (game of bowls)	93	69	84	90.3	5	5.4	2	2.2	2	2.2
Snowboarding	93	69	5	5.4	20	21.5	66	71	2	2.2
Cross-country skiing	93	69	25	26.9	46	49.5	22	23.7	0	0
Skiing	93	69	9	9.7	45	48.4	37	39.8	2	2.2
Cross-walking	92	69	46	50	16	17.4	16	17.4	14	15.2
Running on a treadmill	92	69	21	22.8	19	20.7	51	55.4	1	1.1
Running on a treadmill	93	69	18	19.4	13	14	62	66.7	0	0
Nordic walking	92	69	86	93.5	4	4.3	2	2.2	0	0
Walking	93	69	89	95.7	4	4.3	0	0	0	0
Cycling	93	69	62	66.7	16	17.2	14	15.1	1	1.1
Bicycling	93	69	88	94.6	5	5.4	0	0	0	0
Horseback riding	92	69	45	48.9	28	30.4	17	18.5	2	2.2
Dancing	93	69	78	83.9	15	16.1	0	0	0	0
Gymnastics	93	69	36	38.7	20	21.5	34	36.6	3	3.2
Swimming	93	69	88	94.6	5	5.4	0	0	0	0
Golf	93	69	86	92.5	7	7.5	0	0	0	0
	No concensus
	Concensus
	Concensus allowed with experience after merging allowed and allowed with experience
*	Percentage needed for consensus
