# Supplementary material for: Sport advice given by Dutch orthopaedic surgeons to patients after a total hip arthroplasty or total knee arthroplasty
Source: PLoS One. 2018 Aug 30;13(8):e0202494. doi: 10.1371/journal.pone.0202494 (PMC6116931; doi:10.1371/journal.pone.0202494)
Supplement: S4 Dataset — (XLS) [file pone.0202494.s004.xls]

## Sheet: Blad1
TKA < 65
Sport	N	Z %*	Allowed	%	Allowed with experience	%	Discouraged	%	No advice	%
Hockey	77	70	5	6.5	18	23.4	54	70.1	0	0
Handball	90	69	3	3.3	9	10	78	85.7	0	0
Korfball	91	69	8	8.8	13	14.3	69	75.8	1	1.1
Volleyball	91	69	7	7.7	16	17.6	68	74.7	0	0
Basketball	91	69	5	5.5	6	6.6	80	87.9	0	0
Football - hall	91	69	3	3.3	4	4.4	84	92.3	0	0
Football - field	91	69	4	4.4	4	4.4	83	91.2	0	0
Table tennis	91	69	51	56	26	28.6	13	14.3	1	1.1
Badminton	91	69	24	26.4	35	38.5	32	35.2	0	0
Squash	91	69	13	14.3	25	27.5	53	58.2	0	0
Tennis - doubles	91	69	54	59.3	32	35.2	5	5.5	0	0
Tennis - singles	91	69	26	28.6	33	36.3	32	35.2	0	0
Rowing	91	69	64	70.3	21	23.1	5	5.5	1	1.1
Surfing	90	69	25	27.8	37	41.1	27	30	1	1.1
Canoeing	90	69	60	66.7	26	28.9	2	2.2	2	2.2
Saling	91	69	66	72.5	24	26.4	0	0	1	1.1
Martial arts	91	69	4	4.4	17	18.7	67	73.6	3	3.3
Aerobics	90	69	51	56.7	22	24.4	16	17.8	1	1.1
Fysio fitness	91	69	85	93.4	6	6.6	0	0	0	0
Aqua fitness	91	69	83	92.2	7	7.8	0	0	0	0
Fitness	91	69	87	85.7	12	13.2	1	1.1	0	0
Yoga/Tai Chi	91	69	57	62.6	25	27.5	5	5.5	4	4.4
Ice skating	91	69	24	26.4	50	54.9	16	17.6	1	1.1
Koersbal (bowls)	88	69	46	52.3	4	4.5	2	2.23	36	40.9
Jeu des Boules (game of bowls)	91	69	84	92.3	3	3.3	4	4.4	0	0
Snowboarding	91	69	7	7.7	17	18.7	64	70.3	3	3.3
Cross-country skiing	91	69	34	37.4	43	47.3	14	15.4	0	0
Skiing	91	69	11	12.1	50	54.9	29	31.9	1	1.1
Cross-walking	91	69	47	51.6	15	16.5	16	17.6	13	14.3
Running on a treadmill	89	69	18	20.2	16	18	54	60.7	1	1.1
Running	91	69	12	13.2	12	13.2	67	73.6	0	0
Nordic walking	91	69	84	92.3	5	5.5	2	2.2	0	0
Walking	91	69	88	96.7	3	3.3	0	0	0	0
Cycling	91	69	62	68.1	21	23.1	7	7.7	1	1.1
Bicycling	91	69	87	95.6	4	4.4	0	0	0	0
Horseback riding	91	69	52	57.1	31	34.1	7	7.7	1	1.1
Dancing	91	69	75	82.4	14	15.4	1	1.1	1	1.1
Gymnastics	91	69	32	35.2	23	25.3	33	36.3	3	3.3
Swimming	91	69	86	94.5	3	3.3	2	2.2	0	0
Golf	91	69	85	93.4	6	6.6	0	0	0	0
	No concensus
	Concensus
	Concensus allowed with experience after merging allowed and allowed with experience
*	Percentage needed for consensus
