# Supplementary material for: Sport advice given by Dutch orthopaedic surgeons to patients after a total hip arthroplasty or total knee arthroplasty
Source: PLoS One. 2018 Aug 30;13(8):e0202494. doi: 10.1371/journal.pone.0202494 (PMC6116931; doi:10.1371/journal.pone.0202494)
Supplement: S5 Dataset — (XLS) [file pone.0202494.s005.xls]

## Sheet: Blad1
TKA > 65
Sport	N	Z %*	Allowed	%	Allowed with experience	%	Discouraged	%	No advice	%
Hockey	76	70	4	5.3	13	17.1	58	76.3	1	1.3
Handball	90	69	1	1.1	5	5.6	82	91.1	2	2.2
Korfbal (korf ball)	90	69	3	3.3	14	15.6	70	77.8	3	3.3
Volleyball	89	69	3	3.4	14	15.7	70	78.7	2	2.2
Basketball	90	69	2	2.2	5	5.6	81	90	2	2.2
Football - hall	91	69	1	1.1	2	2.2	86	94.5	2	2.2
Football - field	91	69	2	2.2	3	3.3	84	92.3	2	2.2
Table tennis	91	69	34	37.4	31	34.1	25	27.5	1	1.1
Badminton	91	69	13	14.3	35	38.5	43	47.3	0	0
Squash	91	69	11	12.1	24	26.4	56	61.5	0	0
Tennis - doubles	90	69	45	50	39	43.3	6	6.7	0	0
Tennis - singles	91	69	19	20.9	36	39.6	35	38.5	1	1.1
Rowing	91	69	62	68.1	19	20.9	8	8.8	2	2.2
Surfing	91	69	23	25.3	28	30.8	38	41.8	2	2.2
Canoeing	88	69	51	58	25	28.4	9	10.2	3	3.4
Saling	91	69	59	64.8	28	30.8	3	3.3	1	1.1
Martial arts	91	69	4	4.4	15	16.5	68	74.4	4	4.4
Aerobics	90	69	51	56.7	20	22.2	18	20	1	1.1
Fysiofitness	89	69	82	92.1	7	7.9	0	0	0	0
Aquafitness	91	69	82	90.1	8	8.8	1	1.1	0	0
Fitness	90	69	71	78.9	16	17.8	2	2.2	1	1.1
Yoga/Tai Chi	91	69	56	61.5	25	27.5	7	7.7	3	3.3
Ice skating	91	69	27	29.7	43	47.3	20	22	1	1.1
Koersbal (bowls)	90	69	49	54.4	3	3.3	3	3.3	35	38.9
Jeu de Boules (game of bowls)	91	69	85	93.4	4	4.4	2	2.2	0	0
Snowboarding	91	69	2	2.2	16	17.6	70	76.9	3	3.3
Cross-country skiing	91	69	27	29.7	45	49.5	19	20.9	0	0
Skiing	91	69	6	6.6	47	51.6	35	38.5	3	3.3
Cross-waking	91	69	47	51.6	19	20.9	13	14.3	12	13.2
Running on a treadmill	91	69	17	18.7	14	15.4	59	64.8	1	1.1
Running	90	69	10	11.1	11	12.2	68	75.6	1	1.1
Nordic walking	91	69	85	93.4	4	4.4	2	2.2	0	0
Walking	91	69	87	95.6	4	4.4	0	0	0	0
Cycling	91	69	61	67	17	18.7	12	13.2	1	1.1
Bicycling	91	69	88	96.7	3	3.3	0	0	0	0
Horseback riding	91	69	53	58.2	20	22	16	17.6	2	2.2
Dancing	90	69	72	80	16	17.8	2	2.2	0	0
Gymnastics	91	69	38	41.8	22	24.2	27	29.7	4	4.4
Swimming	91	69	85	93.4	4	4.4	1	1.1	1	1.1
Golf	91	69	86	94.5	5	5.5	0	0	0	0
	No consensus
	Concensus
	Concensus toestaan met ervaring na samenvoeging toestaan en toestaan met ervaring	allowed with experience after merging allowed and allowed with experience
*	Percentage nodig voor consensus	needed for consensus
